# Supplementary material for: Lipophilicity Determination of Antifungal Isoxazolo[3,4-b]pyridin-3(1H)-ones and Their N1-Substituted Derivatives with Chromatographic and Computational Methods
Source: Molecules. 2019 Nov 26;24(23):4311. doi: 10.3390/molecules24234311 (PMC6930598; doi:10.3390/molecules24234311)
Supplement: Supplementary file 1 [file molecules-24-04311-s001.zip]

Archive with 4 entries (3 files):
- molecules-644116-supplementary-final/
- molecules-644116-supplementary-final/data sheet file.xlsx
- molecules-644116-supplementary-final/mol_DFT_structures.zip
- molecules-644116-supplementary-final/SI_molecules_2019_14.11.2019.pdf
