# Supplementary material for: Lipophilicity Determination of Antifungal Isoxazolo[3,4-b]pyridin-3(1H)-ones and Their N1-Substituted Derivatives with Chromatographic and Computational Methods
Source: Molecules. 2019 Nov 26;24(23):4311. doi: 10.3390/molecules24234311 (PMC6930598; doi:10.3390/molecules24234311)
Supplement: Supplementary file 1 [file molecules-24-04311-s001.zip › molecules-644116-supplementary-final/data sheet file.xlsx]

## Sheet: Correlation matrix 
Correlation matrix for all the obtained lipophilicity parameters
			Experimental parameters												Computational logP													DFT-based logP
			RM0 C8	m C8	C0 C8	mRM C8	PC1 C8	RM0 C18	m C18	C0 C18	mRM C18	PC1 C18	log kw	log k MEKC	log P Chem Draw	Clog P Chem Draw	vlogp	LogPC Spartan	LogPV Spartan	miLogP	log KOWWIN	AlogPs	AClogP	AlopgP	MlogGP	XlogP2	XlogP3	B3LYP/631G+	B3LYP/6311G++dp	CAM-B3LYP/6311G++dp	B97XD/6311G++dp	PBE0/6311G++dp	PBE0/6311G++2df2pd
	Experimental	RM0 C8
		m C8	0.95
		C0 C8	0.60	0.34
		mRM C8	0.87	0.69	0.90
		PC1 C8	0.82	0.62	0.94	1.00
		RM0 C18	0.83	0.73	0.67	0.84	0.81
		m C18	0.77	0.66	0.64	0.79	0.77	0.98
		C0 C18	0.77	0.68	0.65	0.77	0.74	0.81	0.67
		mRM C18	0.93	0.84	0.69	0.89	0.86	0.79	0.69	0.86
		PC1 C18	0.91	0.82	0.67	0.87	0.84	0.76	0.65	0.87	1.00
		log kw	0.92	0.86	0.60	0.85	0.81	0.84	0.81	0.70	0.88	0.85
		log k MEKC	0.21	0.19	0.16	0.21	0.21	0.14	0.13	0.16	0.25	0.24	0.27
	clogP	log P Chem Draw	0.33	0.30	0.18	0.32	0.30	0.40	0.34	0.39	0.37	0.37	0.40	0.24
		Clog P Chem Draw	0.85	0.93	0.21	0.56	0.48	0.67	0.60	0.63	0.79	0.78	0.78	0.26	0.25
		vlogp	0.58	0.57	0.24	0.48	0.45	0.51	0.47	0.43	0.53	0.52	0.61	0.12	0.86	0.45
		LogPC Spartan	0.79	0.85	0.20	0.54	0.47	0.70	0.63	0.65	0.76	0.75	0.78	0.15	0.61	0.86	0.73
		LogPV Spartan	0.44	0.23	0.77	0.69	0.72	0.60	0.65	0.35	0.43	0.40	0.51	0.10	0.09	0.11	0.13	0.20
		miLogP	0.80	0.88	0.16	0.52	0.45	0.68	0.64	0.55	0.68	0.66	0.76	0.20	0.24	0.89	0.43	0.77	0.14
		log KOWWIN	0.66	0.73	0.10	0.42	0.36	0.52	0.44	0.51	0.61	0.61	0.65	0.09	0.71	0.65	0.87	0.88	0.03	0.58
		AlogPs	0.85	0.87	0.33	0.66	0.60	0.72	0.67	0.61	0.79	0.77	0.87	0.21	0.63	0.81	0.82	0.92	0.25	0.76	0.89
		AClogP	0.32	0.29	0.17	0.30	0.29	0.57	0.63	0.19	0.17	0.14	0.40	0.09	0.38	0.30	0.38	0.34	0.34	0.52	0.21	0.43
		AlopgP	0.80	0.84	0.25	0.57	0.50	0.73	0.70	0.59	0.70	0.68	0.81	0.11	0.58	0.82	0.73	0.96	0.29	0.75	0.87	0.91	0.38
		MlogGP	0.71	0.82	0.06	0.39	0.31	0.62	0.58	0.51	0.62	0.60	0.68	0.07	0.23	0.92	0.39	0.87	0.19	0.82	0.62	0.73	0.35	0.83
		XlogP2	0.65	0.74	0.03	0.37	0.30	0.65	0.63	0.45	0.52	0.50	0.64	0.16	0.37	0.82	0.45	0.78	0.16	0.89	0.56	0.73	0.70	0.76	0.87
		XlogP3	0.78	0.85	0.13	0.50	0.42	0.70	0.64	0.60	0.69	0.68	0.77	0.18	0.62	0.87	0.75	0.97	0.14	0.84	0.87	0.94	0.51	0.94	0.86	0.87
	DFT logP	B3LYP/631G+	0.55	0.65	0.04	0.29	0.23	0.37	0.27	0.49	0.60	0.61	0.47	0.03	0.00	0.74	0.18	0.67	0.05	0.60	0.50	0.52	0.06	0.58	0.80	0.55	0.60
		B3LYP/6311G++dp	0.65	0.75	0.08	0.37	0.30	0.47	0.38	0.52	0.65	0.65	0.56	0.06	0.09	0.80	0.16	0.67	0.09	0.69	0.48	0.54	0.00	0.59	0.81	0.58	0.61	0.94
		CAM-B3LYP/6311G++dp	0.68	0.78	0.08	0.38	0.31	0.47	0.38	0.52	0.65	0.65	0.60	0.03	0.04	0.81	0.22	0.67	0.01	0.74	0.50	0.60	0.09	0.60	0.80	0.62	0.65	0.91	0.96
		B97XD/6311G++dp	0.68	0.78	0.08	0.38	0.30	0.48	0.39	0.52	0.66	0.66	0.61	0.02	0.07	0.83	0.18	0.67	0.02	0.77	0.47	0.59	0.11	0.60	0.82	0.65	0.65	0.90	0.97	0.99
		PBE0/6311G++dp	0.67	0.75	0.12	0.40	0.34	0.51	0.43	0.55	0.67	0.67	0.59	0.08	0.04	0.83	0.27	0.72	0.04	0.71	0.54	0.63	0.11	0.65	0.82	0.63	0.68	0.94	0.94	0.97	0.96
		PBE0/6311G++2df2pd	0.74	0.81	0.18	0.47	0.40	0.60	0.53	0.60	0.73	0.72	0.68	0.08	0.14	0.88	0.35	0.81	0.13	0.77	0.61	0.74	0.19	0.75	0.87	0.69	0.78	0.89	0.88	0.89	0.90	0.93
The statistically significant results (p value < 0.05) are marked in red color.

## Sheet: SMILES notation
No	SMILES
1	O=C1ON=C2NC3=CC=CC=C3C=C21
2	O=C1ON(CC2=CC=CC=C2)C3=NC4=CC=CC=C4C=C31
3	O=C1ON(C)C2=NC3=CC=CC=C3C=C21
4	O=C1ON(C(C)=O)C2=NC3=CC=CC=C3C=C21
5	O=C1ON(C(C2=CC=CC=C2)=O)C3=NC4=CC=CC=C4C=C31
6	O=C1ON(CC2=CC=CC=C2)C3=NC(C)=CC(C)=C31
7	O=C1ON(C(C)=O)C2=NC(C)=CC(C)=C21
8	O=C1ON(CC)C2=NC(C)=CC(C)=C21
9	O=C1ON(C(C2=CC=CC=C2)=O)C3=NC(C)=CC(C)=C31
10	O=C1ON(C)C2=NC(C)=CC(C)=C21
11	O=C1ON(CC2=CC(OC)=CC(OC)=C2)C3=NC(C)=CC(C)=C31
12	O=C1ON(S(=O)(C)=O)C2=NC(C)=CC(C)=C21
13	O=C1ON(CCCC)C2=NC(C)=CC(C)=C21
14	O=C1ON=C2NC(C)=CC(C)=C21
15	O=C1ON(CCC)C2=NC(C)=CC(C)=C21
16	O=C1ON(CC#C)C2=NC(C)=CC(C)=C21
17	O=C1ON(C(C2=CC=C(F)C=C2)=O)C3=NC(C)=CC(C)=C31
18	O=C1ON(CC2=CC(OC)=C(OC)C(OC)=C2)C3=NC(C)=CC(C)=C31
19	O=C1ON(C)C2=NC3=CC=C(OC)C=C3C=C21
20	O=C1ON(C)C2=NC3=CC=C(F)C=C3C=C21
21	O=C1ON(C)C2=NC3=CC=C(Cl)C=C3C=C21
22	O=C1ON(C)C2=NC3=CC(C)=C(C)C=C3C=C21
23	O=C1ON=C2NC3=C(OC)C=CC(OC)=C3C=C21
24	O=C1ON(C)C2=NC3=CC(C)=CC=C3C=C21
25	O=C1ON(C)C2=NC3=C(OC)C=CC(OC)=C3C=C21
26	O=C1ON(C)C2=NC3=CC=C(C)C=C3C=C21
